# Supplementary material for: Computational analysis of missense filamin-A variants, including the novel p.Arg484Gln variant of two brothers with periventricular nodular heterotopia
Source: PLoS One. 2022 May 25;17(5):e0265400. doi: 10.1371/journal.pone.0265400 (PMC9132340; doi:10.1371/journal.pone.0265400)
Supplement: S3 Table — Hinges were evaluated based on the existence within regions defined by distance in the sequence. (XLS) [file pone.0265400.s009.xls]

## Sheet: (A) IgFLNa3-5
S3 Table. Predicted hinge sites in the slowest non-trivial mode of Gaussian network models along the molecular dynamics trajectories for the mutations on (A) IgFLNa3-5 (PDB ID: 4m9p) and (B) IgFLNa24 (PDB ID: 3cnk). Hinges were evaluated based on the existence within regions defined by distance in the sequence.
In the 4m9p systems, there were four main hinge regions: (1) Asn576 to Arg480, (2) Ala601 to Gln618, (3) Ala640 to Arg655 and (4) Phe659 to Ala661. The only remarkable difference was the slightly more frequent disappearance of the hinges at region (2) in both mutants compared to the wild-type. In the repeat simulations, the same slight difference can be said for only p.Arg484Gln.
ORIGINAL SIMULATIONS											REPEAT SIMULATIONS
Wild-type											Wild-type
0 ns	Gln577	Leu609	Ser612	Glu642	Tyr643	Val645	Ala661				0 ns	Gln577	Leu609	Gly610	Glu642	Tyr643	Val645	Met660
10 ns	Gln577	Thr608	Gly610	Tyr643	Met660						10 ns	Asn576	Gly610	Glu614	Tyr643	Cys649	Met660
20 ns	Gln577	Gly610	Val613	Gly615	Tyr643	Asn650	Ala661				20 ns	Asn576	Glu652	Ile654	Met660
30 ns	Val579	Asp605	Ser612	Tyr643	Val645	Met660					30 ns	Lys578	Thr608	Leu609	Phe611	Ser612	Val645	Met660
40 ns	Val579	Asp605	Ser612	Tyr643	Met660						40 ns	Gln577	Glu614	Tyr643	Val645	Ser651	Ala661
50 ns	Gln577	Leu609	Gly610	Gly615	Pro616	Tyr643	Val645	Met660			50 ns	Gln577	Gly610	Tyr643	Val645	Met660
60 ns	Lys578	Gly607	Ser612	Glu614	Glu642	Tyr643	Met660				60 ns	Gln577	Leu609	Ser612	Val613	Gly615	Tyr643	Met660
70 ns	Asn576	Ala644	Asp653	Arg655	Met660						70 ns	Val579	Val606	Pro616	Gly641	Ala661
80 ns	Asn576	Gly615	Pro616	Glu642	Tyr643	Val645	Val647	Glu652	Met660		80 ns	Gln577	Thr608	Ser612	Val613	Pro616	Tyr643	Met660
90 ns	Asn576	Ser612	Val613	Gly615	Pro616	Tyr643	Ser651	Met660			90 ns	Gln577	Gly610	Glu614	Glu642	Tyr643	Val645	Asn650	Ala661
100 ns	Lys578	Gly607	Ser617	Gly641	Ala661						100 ns	Gln577	Ala644	His646	Glu652	Met660
p.Arg484Gln											p.Arg484Gln
0 ns	Gln577	Thr608	Ser612	Glu614	Glu642	Tyr643	Val645	Met660			0 ns	Asn576	Val613	Gly615	Tyr643	Asn650	Ala661
10 ns	Arg580	Ala601	Asp604	Gln618	Ala640	Ala661					10 ns	Gln577	Glu614	Tyr643	Asn650	Met660
20 ns	Gln577	Gly610	Val613	Gly615	Glu642	Tyr643	Asn650	Met660			20 ns	Val579	Gly603	Phe611	Ala644	Val645	Met660
30 ns	Lys578	Leu609	Val613	Pro616	Tyr643	Met660					30 ns	Gln577	Ala644	Val647	Leu648	Ser651	Ala661
40 ns	Lys578	Gly607	Ala619	Gly641	Ala661						40 ns	Gln577	Ala644	Leu648	Ser651	Met660
50 ns	Asn576	Gly615	Ser617	Tyr643	Val645	Leu648	Glu652	Ile654	Met660		50 ns	Gln577	Gly610	Glu642	Tyr643	Val645	Cys649	Asn650	Ala661
60 ns	Gln577	Gly607	Gly615	Gly641	Ala661						60 ns	Gln577	Glu642	Tyr643	Val645	Leu648	Ser651	Asp662
70 ns	Gln577	Gly610	Ser612	Glu614	Glu642	Tyr643	Leu648	Asn650	Met660		70 ns	Gln577	Leu609	Gly610	Glu614	Tyr643	Val645	Cys649	Met660
80 ns	Asn576	Tyr643	Val645	Leu648	Glu652	Met660					80 ns	Gln577	Ala644	Val645	Val647	Leu648	Ser651	Met660
90 ns	Asn576	His646	Glu652	Asp653	Ile654	Met660					90 ns	Gln577	Leu609	Val613	Gly615	Gly641	Ala661
100 ns	Asn576	Gly610	Tyr643	Val645	Asn650	Met660					100 ns	Gln577	Gly610	Gly615	Tyr643	Met660
p.Leu656Phe											p.Leu656Phe
0 ns	Gln577	Gly607	Ser612	Gly615	Glu642	Ala661					0 ns	Gln577	Thr608	Leu609	Ser612	Glu614	Tyr643	Ala661
10 ns	Gln577	Val647	Cys649	Ser651	Phe659						10 ns	Asn576	Ser612	Val613	Gly615	Tyr643	Asn650	Met660
20 ns	Lys578	Asp604	Ser612	Tyr643	Ala661						20 ns	Gln577	Val645	Val647	Leu648	Ser651	Met660
30 ns	Val579	Val606	Phe611	Ala644	Val645	Ala661					30 ns	Lys578	Leu609	Gly615	Gly641	Ala661
40 ns	Arg580	Asp604	Ser612	Val645	Ala661						40 ns	Lys578	Thr608	Glu614	Tyr643	Ala661
50 ns	Gln577	Gly607	Phe611	Val645	Met660						50 ns	Gln577	Gly607	Gly610	Ala644	Val647	Met660
60 ns	Gln577	Leu609	Gly610	Val645	Met660						60 ns	Gln577	Gly610	Val645	Cys649	Met660
70 ns	Asn576	Glu652	Ile654	Met660							70 ns	Val579	Val606	Ser612	Glu614	Tyr643	Ala661
80 ns	Gln577	Ala644	Val645	Leu648	Asn650	Met660					80 ns	Gln577	Thr608	Ser612	Gly615	Tyr643	Val645	Ala661
90 ns	Gln577	Gly610	Glu642	Tyr643	Val645	Asn650	Ala661	Asp662			90 ns	Lys578	Gly607	Val613	Gly615	Tyr643	Ala661
100 ns	Gln577	Tyr643	Val645	Val647	Glu652	Asp662					100 ns	Gln577	Leu609	Phe611	Tyr643	Val645	Met660

## Sheet: (B) IgFLNa24
S3 Table. Predicted hinge sites in the slowest non-trivial mode of Gaussian network models along the molecular dynamics trajectories for the mutations on (A) IgFLNa3-5 (PDB ID: 4m9p) and (B) IgFLNa24 (PDB ID: 3cnk). Hinges were evaluated based on the existence within regions defined by distance in the sequence.
In the 3cnk systems, there were four main hinge regions for both chain A and chain B: (1) Lys2559 to Gly2566, (2) Ser2577 to Gly/Glu2593, (3) Leu2605 to Ser2617 and (4) Val2627 to Pro2647. For chain B, region (1) was preserved in wild-type and all mutants. Regions (3) and (4) were mostly absent in wild-type and p.Gly2593Glu whilst well-protected in p.Asp2622_Lys2623del and p.Pro2641Leu mutants. R…
ORIGINAL SIMULATIONS																			REPEAT SIMULATIONS
Wild-type																			Wild-type
	chain A								chain B											chain A								chain B
0 ns	Val2561	Val2580	Val2592	Val2606	Tyr2614	Val2630	Ile2637		Val2561	Val2580	Leu2591	Val2606	Ser2615	Lys2631	Glu2635				0 ns	Ala2562	Thr2579	Val2592	Val2606	Ser2615	Val2630	Pro2638		Val2561	Val2580	Val2592	Val2606	Ser2615	Lys2631	His2636	Ile2637
10 ns	Ala2585	Val2592	Trp2632	Glu2635					Lys2559	Ala2585	Val2592	Val2606	His2608	Trp2632	His2634				10 ns	Gly2586	Val2592	Trp2632	His2634					Val2560	Asn2588	Leu2590
20 ns	Asn2588	Val2592							Val2560	Asn2588	Met2589	His2608	Gly2610						20 ns	Gly2586	Val2592	His2634						Val2560	Asn2587	Leu2591	His2608
30 ns	Gly2586	Leu2591	Lys2607						Val2560	Ala2585	Leu2591	Val2609	Ser2611	Arg2612	Trp2632	His2634			30 ns	Gly2586	Val2592	Gly2633						Val2560	Asn2588	Leu2591
40 ns	Asn2588	Leu2590							Val2560	Met2589									40 ns	Ala2585	Val2592	Arg2612	Trp2632	Glu2635				Val2560	Gly2586	Leu2591	His2608
50 ns	Asn2588	Leu2590							Val2560	Gly2586	Leu2591								50 ns	Gly2586	Leu2591							Val2560	Asn2587	Leu2591
60 ns	Gly2586	Leu2590							Val2560	Asn2588	Leu2591								60 ns	Ala2585	Val2592	Leu2605	Tyr2614	Trp2632	His2634			Val2560	Asn2587	Leu2590
70 ns	Asn2588	Leu2591	Lys2607						Val2560	Asn2588	Leu2591								70 ns	Gly2586	Val2592	Leu2605	Arg2612	Tyr2614	Trp2632	His2634		Val2560	Asn2587	Leu2590
80 ns	Gly2586	Leu2590							Val2560	Gly2586	Leu2590	Val2606	His2608						80 ns	Cys2582	Leu2591	Lys2607	Tyr2614	Trp2632	His2634			Lys2559	Gly2586	Leu2590
90 ns	Asn2588	Leu2590	Val2606	Gly2610					Val2560	Gly2586	Leu2591	His2634							90 ns	Leu2565	Phe2578	Gly2593	Val2606	Val2616	Val2629	Pro2641		Lys2559
100 ns	Gly2586	Leu2591							Val2560	Gly2586	Leu2591								100 ns	Gly2566	Phe2578	Gly2593	Leu2605	Val2616	Val2629	Pro2641		Lys2559
p.Asp2622_Lys2623del																			p.Asp2622_Lys2623del
	chain A								chain B											chain A								chain B
0 ns	Asn2587	Asn2588	Leu2590	Leu2605	Val2606	Ser2611			Lys2558	Gly2588	Val2592								0 ns	Met2589	Lys2607							Val2560	Asn2587	Leu2590
10 ns	Gly2588	Leu2591	Val2606	His2608	Trp2630	Gly2631			Val2559	Ala2585	Val2592	Trp2630	His2632						10 ns	Ala2562	Val2580	Val2592	Leu2605	Ser2615	Lys2629	Ile2635		Val2560	Asp2581	Val2592	Val2606	Tyr2614	Lys2629	Glu2633
20 ns	Gly2588	Leu2591	Leu2605	Leu2613	Tyr2614	Gly2631			Val2559	Gly2588	Val2592	Lys2629	His2632						20 ns	Val2560	Val2580	Leu2591	Leu2605	Ser2615	Trp2630	His2632		Val2560	Asp2581	Val2592	Val2606	Leu2613	Val2628	His2634
30 ns	Gly2588	Leu2591	Val2606	Arg2612	Gly2631				Lys2558	Ala2585	Val2592	Lys2607	His2608	Arg2612	Lys2629	Glu2633			30 ns	Met2589	Leu2605	Val2606	Lys2607					Val2560	Asn2587	Val2592	Gly2631
40 ns	Gly2588	Leu2590	Val2606	His2608					Val2559	Ala2585	Val2592	Trp2630	His2632						40 ns	Asn2588	Leu2590	Val2609						Lys2558	Gly2588	Val2592	Trp2630	His2632
50 ns	Asn2588	Leu2590	Lys2607						Val2559	Gly2588	Val2592	His2632							50 ns	Met2589	Leu2605	Lys2607						Val2560	Asn2587	Val2592	His2632
60 ns	Gly2588	Leu2591	His2608	Arg2612	Trp2630	His2632			Val2559	Gly2588	Val2592	Trp2630	Glu2633						60 ns	Gly2588	Leu2591	Leu2605	Arg2612					Lys2558	Gly2588	Val2592	Trp2630	His2632
70 ns	Ala2585	Leu2591	Val2606	Gly2610	Arg2612	Trp2630	His2632		Lys2558	Ala2585	Val2592	Trp2630	Glu2633						70 ns	Asn2587	Asn2588	Leu2590	Leu2605	His2608				Val2560	Gly2588	Val2592	Gly2631
80 ns	Gly2588	Leu2590	His2608						Lys2558	Ala2585	Val2592	Lys2629	Glu2633						80 ns	Gly2564	Phe2578	Val2592	Leu2605	Val2616	Val2627	Pro2639		Lys2558
90 ns	Pro2645								Gly2564	Phe2578	Gly2593	Leu2605	Val2616	Val2627	Pro2639				90 ns	Pro2645								Gly2566	Ser2579	Gly2593	Leu2605	Ser2617	Val2627	Pro2639
100 ns	Pro2645								Gly2564	Phe2578	Gly2593	Leu2605	Ser2617	Val2627	Pro2639				100 ns	Pro2645								Gly2566	Ser2579	Val2592	Leu2605	Ser2617	Val2627	Ser2638
p.Gly2593Glu																			p.Gly2593Glu
	chain A								chain B											chain A								chain B
0 ns	Asn2588	Met2589							Val2560	Val2606	Lys2607								0 ns	Asn2587	Leu2590							Lys2559	Val2606	His2608
10 ns									Val2560										10 ns									Val2560
20 ns	Met2589								Val2560										20 ns	Pro2647
30 ns									Val2560										30 ns									Val2560
40 ns	Met2589								Val2560										40 ns									Val2560
50 ns									Val2560										50 ns	Asn2587	Met2589							Val2560
60 ns	Leu2565	Ser2577	Val2592	Leu2605	Ser2617	Val2629	Ser2640		Lys2559										60 ns	Met2589								Val2560
70 ns	Asn2588								Val2560										70 ns	Gly2564	Phe2578	Glu2593	Leu2605	Ser2617	Val2629	Pro2641		Lys2559
80 ns									Val2560	Asn2588									80 ns	Met2589								Val2560	Asn2588	Met2589
90 ns	Asn2588								Val2560										90 ns	Met2589								Val2560	Gly2586	Met2589
100 ns	Gly2586	Leu2590							Val2560	Met2589									100 ns									Val2560	Asn2588	Met2589
p.Pro2641Leu																			p.Pro2641Leu
	chain A								chain B											chain A								chain B
0 ns	Ala2585	Leu2591	Val2606	Val2609	Arg2612	Trp2632	His2634		Lys2559	Ser2583	Val2592	His2608	Ser2611	Arg2612	Lys2631	Glu2635			0 ns	Ala2585	Leu2591	Lys2607	Val2609	Gly2633				Lys2559	Ser2583	Val2592	Lys2607	Gly2610	Ser2611	Leu2613	Lys2631	Glu2635
10 ns	Asn2588	Leu2591							Val2560	Gly2586	Val2592								10 ns	Val2560	Asp2581	Val2592	Val2606	Ser2615	Lys2631	Glu2635		Lys2559	Asp2581	Leu2591	Val2606	Ser2615	Trp2632	His2634
20 ns	Asn2588	Leu2591	Val2606	Gly2610					Lys2559	Gly2586	Val2592	Trp2632	His2634						20 ns	Lys2584	Leu2591	Val2606	Val2609	Ser2611	Leu2613	Trp2632	His2634	Lys2559	Gly2586	Leu2591	Val2606	Arg2612	Trp2632	His2634
30 ns	Gly2586	Leu2591	Val2606	Leu2613	Gly2633				Lys2559	Gly2586	Leu2591	Val2606	Arg2612						30 ns	Val2560	Asp2581	Leu2591	Val2606	Leu2613	Tyr2614	Trp2632	Glu2635	Val2560	Asp2581	Leu2591	Val2606	Ser2615	Trp2632	His2634
40 ns	Cys2582	Lys2584	Leu2591	Val2606	Tyr2614	Trp2632	Glu2635		Val2560	Cys2582	Leu2591	Val2606	Tyr2614	Trp2632	His2634				40 ns	Lys2584	Leu2591	Val2606	His2608	Arg2612	Trp2632	His2634		Lys2559	Gly2586	Leu2591	Val2606	Val2609	Arg2612
50 ns	Cys2582	Leu2591	Val2606	Tyr2614	Trp2632	His2634			Lys2559	Cys2582	Leu2591	Val2606	Leu2613	Tyr2614	Trp2632	His2634			50 ns	Val2561	Asp2581	Leu2591	Val2606	Tyr2614	Lys2631	Glu2635		Val2560	Val2580	Leu2591	Leu2605	Ser2615	Lys2631	His2634
60 ns	Cys2582	Leu2591	Val2606	Tyr2614	Trp2632	His2634			Val2560	Ala2585	Leu2591	Val2606	Gly2610	Ser2611	Arg2612	Trp2632	His2634		60 ns	Asn2587	Leu2591							Val2560	Asn2587	Leu2590
70 ns	Gly2586	Leu2591	Val2606	Tyr2614	Gly2633				Lys2559	Gly2586	Leu2591	Val2606	Arg2612	Gly2633					70 ns	Asn2588	Leu2591	Gly2633						Val2560	Asn2588	Met2589	Gly2610
80 ns	Ala2585	Leu2591	Trp2632	His2634					Lys2559	Gly2586	Leu2591	Val2606	His2608	Trp2632	His2634				80 ns	Gly2586	Leu2590	Gly2633						Lys2559	Gly2586	Leu2590	Val2606	Gly2610
90 ns	Asn2587	Leu2591	His2608	Gly2633					Lys2559	Gly2586	Leu2591	Val2606	Arg2612	Trp2632	His2634				90 ns	Gly2586	Leu2591	Val2606	Gly2610	Trp2632	His2634			Val2560	Ser2583	Lys2584	Leu2591	Val2606	Tyr2614	Trp2632	His2634
100 ns	Ala2585	Leu2591	Val2606	Gly2610	Trp2632	Glu2635			Val2560	Asp2581	Leu2591	Val2606	Tyr2614	Trp2632	His2634				100 ns	Cys2582	Ser2583	Lys2584	Leu2591	Leu2605	Tyr2614	Trp2632	Glu2635	Val2560	Ala2585	Leu2591	His2608	Arg2612	Trp2632	His2634
